# Supplementary material for: Are Predictors for Overall Mortality in COPD Patients Robust over Time?
Source: J Clin Med. 2023 Feb 16;12(4):1587. doi: 10.3390/jcm12041587 (PMC9961228; doi:10.3390/jcm12041587)
Supplement: Supplementary file 1 [file jcm-12-01587-s001.zip]

Archive with 1 entries (1 files):
- jcm-2058840-supplementary.pdf
